# Supplementary material for: Postpartum endometritis and infection following incomplete or complete abortion: Case definition & guidelines for data collection, analysis, and presentation of maternal immunization safety data
Source: Vaccine. 2019 Dec 10;37(52):7585–95. doi: 10.1016/j.vaccine.2019.09.101 (PMC6891249; doi:10.1016/j.vaccine.2019.09.101)
Supplement: Supplementary data 1 [file mmc1.xlsx]

## Sheet: Form responses 1
Timestamp	Please provide your full name	Please provide your email.	Professional background	Are you currently involved in / working on immunisation in pregnancy clinical trials or observational studies?	- Ongoing	- Closed	- Planned	Please provide the details of your involvement as specifically as possible	First, we would like to obtain some information about the trial / study you are involved in.	- Study number:	- Trial registry ID (cinical trial.gov):	- Randomised trial / observational study?	- Is the study prospective / retrospective?	- Which vaccine is being studied in the study?	- Which country(ies) is the study being conducted in?	- What was / is the starting date (start study period)?	- Is it a multi-centre / single centre study?	- How is the study population defined?	- When does follow-up stop for the mothers? (months / years after immunisation)	- When does follow-up stop for the neonates? (e.g. months / years after birth)	- Any other key information you deem relevant?	1.a. Do you agree with the rationale of the case definition?		1.b. If no / do not know, explain why.	1.c. Comments?	2.a. Do you agree with the definition?	2.b. If no / do not know, explain why.	2.c. Comments?	3.a. Based on your study setting and the procedures / diagnostic requirements for the different levels of certainty in the case definition, would you be able to obtain all levels of certainty?	3.b. If no / do not know, explain which level(s) would not be applicable and why (e.g. not having all procedures available in countries where study is done / retrospective assessment of charts would not allow information / exclusion / negative criteria to be found consistently)	3.c. Comments?	4.a. Do you agree with the guidelines?	4.b. If no / do not know, explain why.	4.c. Comments?	5.a. How much would the use of case definitions such as this one potentially improve your study?	5.b. Comments?	6. What additional documents would you wish GAIA to develop for your study in order to achieve harmonisation of safety assessment in maternal immunisation studies?	7. Give your main impressions of the manuscript	1.a. Do you agree with the rationale of the case definition?	1.b. If no / do not know, explain why.	1.c. Comments?	2.a. Does the preamble clearly describe the intended use of the definition?	2.b. If no / do not know, explain why.	2.c. Comments?	3.a. Do you agree with Level 1 of diagnostic certainty?	3.b. If no / do not know, explain why.	3.c. Comments?	4.a. Do you agree with Level 2 of diagnostic certainty?	4.b. If no / do not know, explain why.
2018-09-07 14:46:13	Omala Vajreshwari Wimalaratne	omalaw@hotmail.com	Healthcare provider	No, but I am interested to review the case definition																																			Yes			Yes			Yes			Yes
2018-10-07 22:28:14	Merita KUCUKU	emkoni@hotmail.com	Regulatory authority	No, but I am interested to review the case definition																																			Yes			Yes			Yes			Yes
[truncated: 17 more columns]

## Sheet: Tabelle1
	Reviewer 1	Reviewer 2	Authors' replies
Please provide your full name	Omala Vajreshwari Wimalaratne	Merita KUCUKU
Please provide your email.	omalaw@hotmail.com	emkoni@hotmail.com
Professional background	Healthcare provider	Regulatory authority
Are you currently involved in / working on immunisation in pregnancy clinical trials or observational studies?	No, but I am interested to review the case definition	No, but I am interested to review the case definition
- Ongoing
- Closed
- Planned
Please provide the details of your involvement as specifically as possible
First, we would like to obtain some information about the trial / study you are involved in.
- Study number:
- Trial registry ID (cinical trial.gov):
- Randomised trial / observational study?
- Is the study prospective / retrospective?
- Which vaccine is being studied in the study?
- Which country(ies) is the study being conducted in?
- What was / is the starting date (start study period)?
- Is it a multi-centre / single centre study?
- How is the study population defined?
- When does follow-up stop for the mothers? (months / years after immunisation)
- When does follow-up stop for the neonates? (e.g. months / years after birth)
- Any other key information you deem relevant?
1.a. Do you agree with the rationale of the case definition?
1.b. If no / do not know, explain why.
1.c. Comments?
2.a. Do you agree with the definition?
2.b. If no / do not know, explain why.
2.c. Comments?
3.a. Based on your study setting and the procedures / diagnostic requirements for the different levels of certainty in the case definition, would you be able to obtain all levels of certainty?
3.b. If no / do not know, explain which level(s) would not be applicable and why (e.g. not having all procedures available in countries where study is done / retrospective assessment of charts would not allow information / exclusion / negative criteria to be found consistently)
3.c. Comments?
4.a. Do you agree with the guidelines?
4.b. If no / do not know, explain why.
4.c. Comments?
5.a. How much would the use of case definitions such as this one potentially improve your study?
5.b. Comments?
6. What additional documents would you wish GAIA to develop for your study in order to achieve harmonisation of safety assessment in maternal immunisation studies?
7. Give your main impressions of the manuscript
1.a. Do you agree with the rationale of the case definition?	Yes	Yes
1.b. If no / do not know, explain why.
1.c. Comments?
2.a. Does the preamble clearly describe the intended use of the definition?	Yes	Yes
2.b. If no / do not know, explain why.
2.c. Comments?
3.a. Do you agree with Level 1 of diagnostic certainty?	Yes	Yes
3.b. If no / do not know, explain why.
3.c. Comments?
4.a. Do you agree with Level 2 of diagnostic certainty?	Yes	Yes
4.b. If no / do not know, explain why.
4.c. Comments?
5.a. Do you agree with Level 3 of diagnostic certainty?	Yes	Yes
5.b. If no / do not know, explain why.
5.c. Comments?
6.a. Do you agree with the footnotes of the case definition?	Yes	Yes
6.b. If no / do not know, explain why.
6.c. Comments?
7.a. Is the definition applicable in your setting?	Yes	Yes
7.b. If no / do not know, explain why.
7.c. Comments?
8.a. Do you agree with the guidelines?	Yes	Yes
8.b. If no / do not know, explain why.
8.c. Comments?
9. Give your main impressions of the manuscript	Comprehensive manuscript addressing many issues faced by health care providers	Clear explanation and very useful for healthcare professional
If you would be suggesting a journal's editor, what would you recommend:	Accept without revision	Minor revision required
Explain or summarise the reason(s) why you would reject this manuscript:
Explain the revision that is required:		P4. Definition of chorioamnionitis is not consistent with CA working group P5. Bandemia is not a familiar term to me	P4. this was revised to be consistent P5. further description was added
